# Supplementary material for: Cord Placement Model: An Instructional Guide for Preclinical Dental Students to Practice the Skill of Retraction Cord Placement
Source: MedEdPORTAL. 2023 Feb 28;19:11303. doi: 10.15766/mep_2374-8265.11303 (PMC9971216; doi:10.15766/mep_2374-8265.11303)
Supplement: Supplementary file 1 — Retraction Cord Model Instructional Guide.mp4Instructional Guide for Model Fabrication.docxStudents Instructional Guide.docxFaculty Survey.docxGingival Displacement With Retraction Cord.pptxStudents Instructional Guide Video.mp4Implementation Guide.docxCord Packing Assessment.docxD3 Student Survey.docxD4 Student Survey.docx [file mep_2374-8265.11303-s001.zip]

Archive with 11 entries (11 files):
- A. Retraction Cord Model Instructional Guide.mp4
- B. Instructional Guide for Model Fabrication.docx
- C. Students Instructional Guide.docx
- D. Faculty Survey.docx
- E. Gingival Displacement With Retraction Cord.pptx
- Educational Summary Report_11303.pdf
- F. Students Instructional Guide Video.mp4
- G. Implementation Guide.docx
- H. Cord Packing Assessment.docx
- I. D3 Student Survey.docx
- J. D4 Student Survey.docx
